# Supplementary material for: Enhanced thermal stability enables human mismatch-specific thymine–DNA glycosylase to catalyse futile DNA repair
Source: PLoS One. 2024 Oct 18;19(10):e0304818. doi: 10.1371/journal.pone.0304818 (PMC11488719; doi:10.1371/journal.pone.0304818)
Supplement: S1 Raw data — (XLSX) [file pone.0304818.s012.xlsx]

## Sheet: Figure 5D
Concentration of oligoribonucleotides (µM)	1st	2nd	3rd	4th		Mean	SD	N
0 µM	43	46.1	61.4	53.7		51.05	8.23509	4
0.5 µM GC-RNA	67	63.5	66.9	68.6		66.5	2.14631	4
1 µM GC-RNA	64.8	61.6	65.2	66.6		64.55	2.11266	4
0.5 µM Mut-RNA	12.4	60.9	27.2	37.7		34.55	20.4033	4
1 µM Mut-RNA	7.2	14.8	45.7	10.6		19.575	17.6919	4
0.5 µM A30-RNA	66.2	61.9	66.6	66		65.175	2.19754	4
1 µM A30-RNA	67.6	63.4	67	67.5		66.375	2.00062	4
0.02 µM 10.13 duplex DNA	67	56	52.7	56.1		57.95	6.23672	4
0.2 µM 10.13 duplex DNA	57.8	44.8	48.4	61.7		53.175	7.8953	4

## Sheet: Figure 5B
Concentration of oligoribonucleotides (µM)	1st	2nd	3rd	4th		Mean	SD	N
0 µM	94.1	94.3	91.5	93.9		93.45	1.31022	4
0.5 µM GC-RNA	95.6	65.3	46	93.7		75.15	23.868	4
1 µM GC-RNA	95	49.3	31.7	78.7		63.675	28.4959	4
0.5 µM Mut-RNA	87.9	63.2	35.2	71.8		64.525	22.0683	4
1 µM Mut-RNA	91.7	43.2	37.8	64.1		59.2	24.4555	4
0.5 µM A30-RNA	95.4	95.5	93.6	94.9		94.85	0.873689	4
1 µM A30-RNA	95.2	96.2	95.5	95.8		95.675	0.4272	4
0.02 µM 10.13 duplex DNA	94.8	89.4	93.4	78.6		89.05	7.3328	4
0.2 µM 10.13 duplex DNA	92.6	95.4	94.2	94.8		94.25	1.20416	4

## Sheet: Figure 4B
	TDGcat
	Time (hours)	1st	2nd	3rd		Mean	SD	N
	0	92.1	91.7	83.9		89.2333	4.62313	3
	3	9.7	18.3	6.9		11.6333	5.94082	3
	12	2	3	0.1		1.7	1.47309	3
	24	0.4	0.1	0		0.166667	0.208167	3
	36	0	0	0		0	0	3
	48	0	0	0		0	0	3
	TDGfull
	Time (hours)	1st	2nd	3rd		Mean	SD	N
	0	93.7	94.4	89.4		92.5	2.7074	3
	3	13.4	42.3	13.8		23.1667	16.5712	3
	12	3.1	7.1	2.9		4.36667	2.36925	3
	24	0.6	1	0.2		0.6	0.4	3
	36	0.3	0.2	0		0.166667	0.152753	3
	48	0.1	0	0		0.0333333	0.057735	3

## Sheet: Figure 4F
	TDGcat
	Time (hours)	1st	2nd	3rd		Mean	SD	N
	0	92.6	92.6	89		91.4	2.07846	3
	3	16.6	11.1	5.6		11.1	5.5	3
	12	2.3	0.6	0		0.966667	1.19304	3
	24	0.1	0	0		0.0333333	0.057735	3
	36	0	0	0		0	0	3
	48	0	0	0		0	0	3
	TDGfull
	Time (hours)	1st	2nd	3rd	4th		Mean	SD	N
	0	94.4	87	88.4	89.9		89.925	3.20975	4
	3	92.1	88	84.6	81.4		86.525	4.59084	4
	12	98.1	62.7	44.9	46.2		62.975	24.7787	4
	24	20.1	24.6	19.3	22.2		21.55	2.37276	4
	36	13	16.2	10	13.2		13.1	2.53246	4
	48	11.8	7.5	7.1	9.6		9	2.16487	4

## Sheet: Figure 4D
	TDGcat
	Time (hours)	1st	2nd	3rd		Mean	SD	N
	0	92.4	93.1	87.7		91.0667	2.93655	3
	3	15.4	43.5	10.7		23.2	17.7367	3
	12	4.4	15.6	2.3		7.43333	7.15006	3
	24	0.8	5.5	0.3		2.2	2.8688	3
	36	0.4	2.7	0		1.03333	1.45717	3
	48	0.3	2.2	0		0.833333	1.19304	3
	TDGfull
	Time (hours)	1st	2nd	3rd		Mean	SD	N
	0	91.6	94.4	87.7		91.2333	3.36502	3
	3	18.9	27.8	24.2		23.6333	4.47698	3
	12	3.2	13.1	7.6		7.96667	4.96017	3
	24	0.4	3.4	2		1.93333	1.50111	3
	36	0.3	2	0.7		1	0.888819	3
	48	0.8	2.5	1		1.43333	0.929157	3

## Sheet: 10-05 T11-A14
Table 2. Pre-steady-state kinetic parameters of TDG-catalysed excision of T opposite to A or G in regular DNA duplexes
10-05 T11/A14, A•T* (TpG/CpA)
Time (min)	1st	2nd	3rd		Mean	SD	N
0	0.2	0.3	0.4		0.3	0.1	3
60	5.1	2.6	4.1		3.93333	1.25831	3
180	8.9	4.5	9.5		7.63333	2.73008	3
360	10.6	6.4	12.2		9.73333	2.99555	3
540	11.1	6.7	12.8		10.2	3.14802	3
720	10.9	7.8	13.3		10.6667	2.75741	3
900	11	5.8	17.3		11.3667	5.75876	3
1080	11.3	8.2	15		11.5	3.40441	3

## Sheet: 10-05 A14_T
Table 2. Pre-steady-state kinetic parameters of TDG-catalysed excision of T opposite to A or G in regular DNA duplexes
10-05 T11/A14, T*•A (TpG/CpA)
Time (min)	1st	2nd	3rd		Mean	SD	N
0	0.1	0.3	1.1		0.5	0.52915	3
60	13.3	12.4	18.3		14.6667	3.17857	3
180	29.9	28.1	38.7		32.2333	5.67215	3
360	38.4	37.1	49.5		41.6667	6.81493	3
540	42	37.3	54		44.4333	8.61181	3
720	42	36.8	56.2		45	10.0419	3
900	43.4	33.2	58.8		45.1333	12.8877	3
1080	40.9	35.4	55.8		44.0333	10.5548	3

## Sheet: 14-03  T16-A12
Table 2. Pre-steady-state kinetic parameters of TDG-catalysed excision of T opposite to A or G in regular DNA duplexes
14-03 T16/A12, A•T* (TpG/CpA)
Time (min)	1st	2nd	3rd		Mean	SD	N
0	0	0.3	0		0.1	0.173205	3
60	8.2	1.2	2.6		4	3.70405	3
180	6	5.7	7.7		6.46667	1.07858	3
360	9.1	11.5	14.4		11.6667	2.65393	3
540	15.1	14.8	18		15.9667	1.7673	3
720	16.3	15.1	20.3		17.2333	2.72274	3
900	20.9	18.4	21.6		20.3	1.68226	3
1080	22	17.8	22.5		20.7667	2.58134	3

## Sheet: 14-03 T12-A16
Table 2. Pre-steady-state kinetic parameters of TDG-catalysed excision of T opposite to A or G in regular DNA duplexes
14-03 T12/A16, A•T* (TpG/CpA)
Time (min)	1st	2nd	3rd		Mean	SD	N
0	0	0.8	0		0.266667	0.46188	3
60	2.6	4.4	3.5		3.5	0.9	3
180	7.8	8.9	6.2		7.63333	1.35769	3
360	13.3	14.4	9.4		12.3667	2.62742	3
540	17	16.7	13.5		15.7333	1.93993	3
720	18.6	20.8	17.7		19.0333	1.59478	3
900	20.9	23.6	22.2		22.2333	1.35031	3
1080	21	25	23.9		23.3	2.0664	3

## Sheet: 14-03 T16-G12
Table 2. Pre-steady-state kinetic parameters of TDG-catalysed excision of T opposite to A or G in regular DNA duplexes
14-03 T16/G12, G•T* (TpG/CpG)
Time (min)	1st	2nd	3rd		Mean	SD	N
0	0	1.1	1		0.7	0.608276	3
0.33	0.4	2.2	3.6		2.06667	1.60416	3
0.66	5.3	7.4	10.3		7.66667	2.51064	3
1	21.6	19.6	22.7		21.3	1.57162	3
2	53.2	56.4	54.9		54.8333	1.60104	3
5	68.7	83.6	78.1		76.8	7.53459	3
10	72.6	84.4	79.1		78.7	5.91016	3
20	73.9	85.6	80.6		80.0333	5.87055	3
40	73.6	86.4	80.1		80.0333	6.40026	3
60	76.8	87.4	82.8		82.3333	5.31539	3
90	71.4	88	82.6		80.6667	8.46719	3

[truncated: 9 more sheets: 10-05 G14_T , RARE  T15 -G13, RARE  C15-G13, 14.CpG  T16-G12, 14.CpG  C16-G12, 14.CpG  mC16-G12, 14.CpG  hmC16-G12, RARE  5mC15-G13, RARE  5hmC15-G13]
